# Supplementary material for: Simultaneous Degradation Study of Isomers in Human Plasma by HPLC-MS/MS and Application of LEDA Algorithm for Their Characterization
Source: Int J Mol Sci. 2022 Oct 28;23(21):13139. doi: 10.3390/ijms232113139 (PMC9653966; doi:10.3390/ijms232113139)
Supplement: Supplementary file 1 [file ijms-23-13139-s001.zip]

Archive with 1 entries (1 files):
- ijms-1968757-supplementary.pdf
